# Supplementary material for: Structural insights into the mechanism of leptin receptor activation
Source: Nat Commun. 2023 Mar 31;14:1797. doi: 10.1038/s41467-023-37169-6 (PMC10066393; doi:10.1038/s41467-023-37169-6)
Supplement: Supplementary file 4 — Source Data [file 41467_2023_37169_MOESM4_ESM.xlsx]

## Sheet: Fig. 4b
pSTAT3
(nM)		WT							S117N					Y119A					S120A					KQK-AAA
111		103.774	115.55	91.2389	100.98	99.102	112.347		43.5968	42.2823	40.8163	32.449		14.4677	8.87903	3.90816	5.95918		9.85556	4.54444	0.668731	-0.79257		76.2778	87.0778	61.7214	73.6718
37		96.8629	110.644	93.1944	111.265	81.5918	101.734		40.3306	38.8468	35.1429	31.6837		6.91935	5.6371	3.23469	4.95918		6.12222	3.98333	0.173375	-1.04025		66.8611	64.55	59.5789	73.0774
12.3333		86.2984	89.7278	75.6944	110.918	66.7959	90.9845		37.6048	31.6532	24.7653	13.0816		8.19355	4.85484	1.13265	2.92857		5.67222	3.22222	-1.25077	-1.02786		55.5722	57.4833	41.1641	67.5418
4.11		76.1855	59	60.9722	94.8367	38.2041	69.226		23.8226	18.1694	7.86735	4.55102		6.08871	5.04839	1.05102	1.72449		5.32222	3.54444	-1.33746	-0.854489		46.3722	42.75	25.5356	33.7337
1.37		61.0161	35.6222	43.1778	59.8878	14.0816	45.3003		13.4839	6.6371	4.93878	5.5102		2.98387	0.580645	-0.602041	-0.0714286		1.94444	2.92222	-1.25077	-0.396285		40.0722	33.3444	9.0031	14.2663
0.456667		31.2339	27.4889	25.1111	42.0306	4.89796	16.5573		3.58065	0.991935	0.877551	1.19388		2.51613	2.09677	-0.755102	-0.234694		1.31111	1.12778	-1.4613	-0.705882		18.5333	11.6722	0.371517	4.32198
0.1522		13.2742	19.4444	13.6444	9.94898	0.908163	5.39938		1.45161	4.1129	0.836735	0.0204082		2.23387	1.64516	-1.16327	0.408163		3.13889	2.10556	-0.904025	-0.79257		9.43333	6.31667	0.173375	1.44892
0.0507333		2.99194	9.85	6	3.43878	1.21429	2.05573		1.07258	0.0564516	0.0714286	0.765306		2.23387	1.49194	0.102041	0.357143		1.03889	0.0888889	-0.879257	-0.928793		2.59444	3.38889	-0.767802	0.0247678
0.0169		1.91129	10.9389	4.16667	0.357143	1.86735	0.941176		0.806452	1.66935	-0.591837	0.255102		1.37097	3.14516	0.530612	-0.0918367		0.172222	0.722222	-0.0990712	-0.28483		1.37778	1.52778	-0.0866873	0.210526
0.00533333		3.34677	5.76111	3.75	-1.57143	1.88776	2.1548		1.09677	-0.209677	-0.163265	2.5		0.298387	1.98387	-0.734694	0.173469		1.07778	1.47222	-0.495356	-0.371517		1.05	2.62778	-0.804954	1.11455
Ave		103.832							39.7861					8.30353					3.56904					74.6872
		99.2154							36.501					5.18758					2.30967					66.0169
		86.7366							26.7763					4.2774					1.65395					55.4404
		66.4041							13.6026					3.47815					1.66868					37.0979
		43.181							7.64249					0.722762					0.804902					24.1715
		24.5533							1.661					0.905777					0.0679266					8.72476
		10.4366							1.60541					0.780983					0.886963					4.34307
		4.25845							0.491442					1.04625					-0.170068					1.31007
		3.36375							0.534768					1.23873					0.127636					0.757349
		2.55484							0.805958					0.430258					0.420782					0.996844
std		8.93209							5.02151					4.58781					4.7577					10.4115
		11.2654							3.88244					1.53482					3.32277					5.60245
		15.0433							10.5298					3.02095					3.37814					10.8696
		18.9294							8.94665					2.46624					3.27974					9.3624
		17.3529							3.95766					1.5831					1.95365					14.8904
		12.7223							1.28643					1.64021					1.367					8.04274
		6.57093							1.77147					1.50297					2.04814					4.30381
		3.18413							0.509363					0.995905					0.932246					1.99505
		3.93153							0.950184					1.40521					0.438575					0.814433
		2.44814							1.28131					1.13345					1.0007					1.40512

## Sheet: Fig. 4d
		WT1	WT2	WT3	WT4		KQK-AAA-1	KQK-AAA-2	KQK-AAA-3	KQK-AAA-4		S117N-1	S117N-2	S117N-3	S117N-4
pSTAT3		96.2502	96.9741	106.776	100		76.4152	65.0644	69.4513	74.2626		61.1553	55.5813	54.2927	58.0511
pERK		93.0643	103.637	103.415	100		26.7602	13.1228	9.7076	13.5777		2	0.479532	-1.40351	2.34263
pSHP2		94.1389	102.67	103.258	100		53.2176	48.2109	43.9386	26.8832		19.7463	13.2043	11.3084	2.48362
	AVG
pSTAT3		100					71.2984					57.2701
pERK		100.029					15.7921					0.854663
pSHP2		100.017					43.0626					11.6857
	SD
pSTAT3		4.80027					5.07421					7.1204
pERK		4.9327					7.51332					1.70938
pSHP2		4.16711					11.4334					7.1204
*Sample intenities normalized to WT #4.

## Sheet: Fig. 4f
pSTAT3		D23L					D23L/S117N					D23L/Y119A					D23L/KQK-AAA
(nM)
500		154.493	112.526	169.813	152.056		52.8044	47.0579	62.5101	47.1514		7.8386	10.959	10.2488	9.76463		87.9734	83.8668	64.1734	65.6069
166.667		122.901	113.315	155.015	146.322		48.9388	47.7645	60.2343	53.9163		10.152	10.6577	18.803	19.1365		98.0496	91.2361	71.6763	68.6127
55.5567		132.349	132.082	142.075	145.498		59.6628	49.874	65.3366	54.0306		21.0087	21.9556	36.729	31.6288		82.8788	96.4131	80.1965	63.2717
18.5167		116.681	113.048	119.385	130.306		64.9417	50.113	83.4178	80.0717		37.9664	35.1365	56.3766	53.7727		96.7116	87.8396	84.185	87.3295
6.1722		101.117	105.539	113.152	126.708		86.6287	85.1531	98.4439	104.772		69.7081	65.8453	92.2824	94.8218		98.0496	95.7338	93.6185	88.7746
2.0574		95.5346	101.512	105.98	104.727		89.6423	82.9605	112.15	98.1633		106.249	87.9247	112.307	96.9953		104.431	96.9998	113.891	112.979
0.6858		74.4001	98.0879	94.2579	109.961		95.129	91.1906	108.638	110.384		103.268	92.2394	115.922	108.67		99.6861	92.5124	107.306	114.705
0.2286		95.465	87.5729	101.036	108.174		95.659	80.2276	110.062	99.4934		109.337	102.999	107.131	96.2959		99.5008	92.5844	100.416	103.676
0.0762		98.6566	100.281	101.222	98.1227		97.7061	82.919	104.544	91.6998		97.1997	87.0854	119.064	107.077		97.7717	90.67	100.855	104.185
0		92.5403	103.067	94.5133	109.88		103.307	80.8718	119.133	96.6877		96.8662	81.3719	110.66	111.102		101.076	98.9245	90.1503	110
	AVG	147.222					52.381					9.70276					75.4052
		134.389					52.7135					14.6873					82.3937
		138.001					57.226					27.8305					80.69
		119.855					69.636					45.813					89.0164
		111.629					93.7495					80.6644					94.0441
		101.938					95.7291					100.869					107.075
		94.1767					101.335					105.025					103.552
		98.0618					96.3604					103.941					99.0444
		99.5706					94.2171					102.607					98.3706
		100					100					100					100.038
	STD	24.4295					7.26776					1.33606					12.2708
		19.5271					5.67892					4.95113					14.4692
		6.82614					6.73255					7.63022					13.6094
		7.43545					15.2973					10.809					5.37864
		11.2145					9.45413					15.0006					3.95173
		4.66543					12.5919					10.6821					7.95439
		14.7824					9.6027					9.97641					9.57964
		8.71497					12.3599					5.73374					4.66463
		1.43324					9.17961					13.6744					5.76307
		8.0159					15.8522					14.0679					8.15117

## Sheet: Fig. 4g
	PBS			WT only			WT + D23L/KQK-AAA			WT + D23L/S117N			WT + D23L/Y119A
rep. 1	1.26705			17.5323			4.37449			2.77946			1.80916
rep. 2	0.750076			11.3921			5.27601			3.65			1.36013
rep. 3	0.986157			10.3856			12.3319			1.36282			2.80649
rep. 4	1.13			20.3359			5.11571			3.39425			1.47456
rep. 5	0.961157			11.0282			5.72403			3.49623			2.32247
rep. 6	0.888			8.36869			14.0613			0.943307			3.00343

## Sheet: Fig. 4i
		WT1	WT2	WT3	WT4		KQK-AAA-1	KQK-AAA-2	KQK-AAA-3	KQK-AAA-4		S117N-1	S117N-2	S117N-3	S117N-4
pSTAT3		97.5851	100.933	101.464	100		79.2902	81.8149	75.4299	68.5458		62.7881	57.3363	58.5254	41.7395
pERK		101.18	101.074	97.7603	100		19.3251	13.2869	14.0436	29.1587		5.64467	5.91707	5.78087	1.71298
pSHP2		99.0223	98.8237	102.139	100		40.9258	27.4824	26.0159	34.0944		5.23984	5.39261	9.31867	20.1385
	AVG
pSTAT3		99.9954					76.2702					55.0973
pERK		100.004					18.9536					4.7639
pSHP2		99.9962					32.1296					10.0224
	SD
pSTAT3		1.71702					5.78031					7.00331
pERK		1.58787					7.31442					2.03698
pSHP2		1.51807					6.83634					7.00331
*Sample intenities normalized to WT #4.

## Sheet: Sup. Fig. 8b
pSTAT3	WT-1	WT-2	WT-3		D23L/S117A-1	D23L/S117A-2	D23L/S117A-3
(nM)
333	98.1183	109.763	92.0108		48.1613	66.6667	59.3548
111	96.2581	106.796	97.4409		52.8495	61.1075	59.4086
37	80.6774	97.3978	84.6237		57.2688	77.828	63.6559
12.3333	91.1613	97.2366	82.2258		54.5484	63.6129	54.4301
4.11	67.5591	70.7527	55.1398		39.043	50.8602	38.1828
1.37	66.9355	58.4516	52.4624		15.5806		11.4731
0.456667	36.9355	41.5054	31.1828		8.55914	10.8817	8.15054
0.1522	17.6774	15.2688	13.2688		1.06452	4.83871	2.65591
0.0507333		6.51613	5.02151		1.10753	1.91398	1.55914
0.0169	3.51613	4.76344	1.97849		1.93548	3.15054	1.4086
0.00533333	4.53763	1.10753	1.2043		0.688172	0.892473	1.35484
ave	99.9642				58.0609
	100.165				57.7885
	87.5663				66.2509
	90.2079				57.5305
	64.4839				42.6953
	59.2832				13.5269
	36.5412				9.19713
	15.405				2.85305
	5.76882				1.52688
	3.41935				2.16487
	2.28315				0.978495
SD	9.01914				9.32029
	5.77284				4.36089
	8.74				10.5224
	7.55066				5.26788
	8.24825				7.08406
	7.2723				2.90446
	5.17257				1.47313
	2.20745				1.8948
	1.05686				0.404192
	1.39499				0.893336
	1.95304				0.341557

## Sheet: Sup. Fig. 8c
		WT-1	WT-2	WT3		D23L/S117A-1	D23L/S117A-2	D23L/S117A-3
pSTAT3		99.1974	102.06	99.0692		71.9822	67.7671	76.076
pERK		78.3427	119.807	102.109		10.2709	2.1864	1.28934
pSHP2		86.0882	108.913	105.813		25.3837	20.2747	20.972
		Avg	SD			Avg	SD
pSTAT3		100.109	1.69109			71.9417	4.1546
pERK		100.086	20.8061			4.58222	4.94694
pSHP2		100.271	12.3802			22.2101	2.77043

## Sheet: Sup. Fig. 8d,e
Body Weight
Day	Cage 1 MSA-WT Leptin					Cage 2 MSA-D23L/S117A					Cage 3 (Vehicle)
0	0	0	0	0	0	0	0	0	0	0	0	0	0	0	0
1	-0.7	-1.4	-1	-0.9	-0.8	-0.9	-0.4	-0.5	-0.3	-0.2	0.6	-0.1	0.8	0.1	0.3
2	-2.9	-3.3	-3.3	-3	-2.7	-2	-2.1	-1.1	-1.1	-0.7	0.8	0	0.9	0.3	0.8
3	-4.7	-5	-4.6	-4.4	-4.5	-3.2	-3.1	-2.5	-2	-1.8	1	-0.1	1.6	0.7	1.2
4	-6.1	-6.3	-6.1	-5.9	-6.2	-4.1	-4.8	-4.1	-3.4	-2.6	1.8	0.3	2.2	1.5	1.8
5	-7.5	-7.8	-7.5	-7.5	-7.6	-5.5	-5.9	-5.6	-4.8	-3.7	2.2	0.5	2.4	2.4	2.1
6	-9	-9.5	-8.9	-9.2	-9.7	-6.9	-7	-7.1	-5.6	-5.6	2.9	1.4	2.8	2.4	2.6
7	-10.6	-10.6	-10.1	-10.5	-11.3	-8	-8.2	-9	-6.8	-6.8	3	0.8	2.9	2.7	3
Food Intake/cage
Day	Cage 1 MSA-WT Leptin	Cage 2 MSA-D23L/S117A	Cage 3 (Vehicle)
0	0	0	0
1	21.9	22.5	32.5
2	26.6	33.9	59.1
3	26.9	38.8	85.3
4	27	41.4	114.8
5	27	43	145
6	27	45.1	174.6
7	28.7	47.7	204.4
